# Supplementary material for: Image Quality and Lesion Detectability with Low-Monoenergetic Imaging: A Study of Low-Concentration Iodine Contrast in Hepatic Multiphase CT for Chronic Liver Disease
Source: Tomography. 2025 Jun 4;11(6):66. doi: 10.3390/tomography11060066 (PMC12197165; doi:10.3390/tomography11060066)
Supplement: Supplementary file 1 [file tomography-11-00066-s001.zip]

Archive with 1 entries (1 files):
- tomography-3547186-supplementary.pdf
